# Supplementary material for: 3D-QSAR Design of New Bcr-Abl Inhibitors Based on Purine Scaffold and Cytotoxicity Studies on CML Cell Lines Sensitive and Resistant to Imatinib
Source: Pharmaceuticals (Basel). 2025 Jun 19;18(6):925. doi: 10.3390/ph18060925 (PMC12195648; doi:10.3390/ph18060925)
Supplement: Supplementary file 1 [file pharmaceuticals-18-00925-s001.zip]

Archive with 1 entries (1 files):
- pharmaceuticals-3683015-supplementary.pdf
